# Supplementary material for: Screening and Identification of Novel Soluble Epoxide Hydrolase Inhibitors from Corn Gluten Peptides
Source: Foods. 2022 Nov 18;11(22):3695. doi: 10.3390/foods11223695 (PMC9689838; doi:10.3390/foods11223695)
Supplement: Supplementary file 1 [file foods-11-03695-s001.zip]

Archive with 1 entries (1 files):
- foods-1990559-supplementary.pdf
